# Supplementary material for: Development of semantic verbal fluency in children aged 2 to 5 and its relationship with participating in music activities
Source: PLoS One. 2026 Jun 24;21(6):e0350326. doi: 10.1371/journal.pone.0350326 (PMC13293418; doi:10.1371/journal.pone.0350326)
Supplement: S3 File — (XLSX) [file pone.0350326.s010.xlsx]

## Sheet: S3_File
Age group of the child	Parental_Education	Gender	B6_Parentssingfirsty_Regularity	B5_Parentssinglasty_Regularity	H1_child_singathome_Regularity	B15.2_Musiclist_Audio_Regularity	B16.2_Socialmusic_Regularity	B17.2_Musiclist_Audiovisual_Regularity	B18.3_Familymus_Regularity	B19.3_Internetmusic_Regularity	B20.2_Musicexplorations_Regularity	B21.2_Musicperformances_Regularity	B22.2_Spontdance_Regularity	B23.2_Concerts_Regularity	B7.2_Playsinglessons_Regularity	B8.2_Singingroup_Regularity	B9.2_Playingroup_Regularity	B10.2_Musicprogr_Regularity	B11.3_Dancelessons_Regularity	B12.2_Othermusicactivities_Regularity	Animals_Nacceptedwords	Animals_Nclusters	Klust_keskikoko_eläimet	Animals_Nswitches	Animals_Nsubcategories	Clothes_Ncorectwords	Clothes_Nclusters	Clothes_Nsubcategories	Clothes_Nswitches	Formal_music	Informal_music	quantity_total	Clusters_total	Switches_total	Subcategories_total
5	9	1	7	7	6	7	1	5	0	3	2	6	7	1	0	4	0	0	0	0	8	3	2	2	2	7	2	2	1	4	52	15	5	3	4
4	10	1	7	6	6	7	0	6	3	3	1	6	3	0	0	0	4	0	0	0	13	5	0.75	7	5	11	3	2	3	4	48	24	8	10	7
2	10	1	7	7	7	6	5	0	3	0	3	6	4	1	0	0	0	4	0	0	2	2	0.75	3	1	5	1	1	0	4	49	7	3	3	2
3	10	2	7	7	7	7	4	4	4	0	4	7	5	0	0	0	0	0	0	0	3	1	0.5	1	1	2	1	1	0	0	56	5	2	1	2
2	6	1	7	7	7	7	7	5	3	0	0	7	5	0	0	6	4	4	0	6	6	1	5	0	1	5	2	2	1	20	55	11	3	1	3
4	6	1	7	7	6	7	7	5	1	0	0	6	5	1	0	0	0	0	0	1	7	2	0.67	5	2	11	4	4	4	1	52	18	6	9	6
3	9	2	6	7	7	6	1	5	5	3	4	5	4	1	4	5	4	4	0	0	8	2	1.67	2	1	5	4	1	3	17	54	13	6	5	2
4	6	2	7	7	7	7	6	6	1	0	5	6	5	1	0	4	0	4	4	0	11	5	1.33	5	4	14	4	4	4	12	58	25	9	9	8
5	10	1	7	7	7	6	6	5	5	0	1	7	6	1	0	4	4	4	0	4	16	6	1.67	5	6	9	2	2	2	16	58	25	8	7	8
2	4	2	5	5	7	7	7	7	0	5	3	7	7	1	0	3	0	0	0	0	3	1	0.5	1	1	1	0	0	0	3	61	4	1	1	1
5	10	1	7	7	6	7	2	4	4	0	6	6	1	1	3	3	3	3	0	3	15	5	1.5	5	4	12	3	3	3	15	51	27	8	8	7
5	7	2	6	6	7	7	6	6	5	4	6	7	3	1	4	4	0	4	0	0	9	2	5.5	1	2	13	3	3	2	12	64	22	5	3	5
3	3	2	6	7	7	7	0	7	5	0	2	7	7	1	0	4	0	0	0	5	5	1	0.33	5	1	2	1	1	5	9	56	7	2	10	2
4	3	2	7	7	7	6	2	7	6	0	2	7	6	1	0	4	0	4	4	0	8	4	1.5	3	2	8	3	1	4	12	58	16	7	7	3
4	7	1	7	5	2	7	0	5	5	0	7	3	7	0	1	4	4	0	0	0	9	2	0.29	6	0	6	3	3	3	9	48	15	5	9	3
4		1	7	7	7	7	5	6	7	0	2	3	6	1	4	4	4	4	0	0	11	3	1.4	4	0	8	4	4	3	16	58	19	7	7	4
2	4	2	7	7	7	6	0	5	3	0		0	7	0	0	4	4	4	0	0	0	0		0	0	0	0	0	0	12		0	0	0	0
3	11	2	7	4	7	4	3	7	0	0	6	7	2	0	0	4	4	0	0	0	9	1	0.13	7	0	4	1	1	0	8	47	13	2	7	1
2	7	2	7	6	5	7	5	5	3	0	4	5	5	0	0	4	4	0	0	4	0	0		0	0	0	0	0	0	12	52	0	0	0	0
2	7	2	7	6	7	6	6	4	4	0	4	7	5	1	0	4	0	0	0	0	3	1	0.67	8	1	1	0	0	0	4	57	4	1	8	1
5		1	7	7	7	7	5	5	3	0	3	6	6	1	0	6	5	0	0	0	14	3	1	6	3	9	3	2	3	11	57	23	6	9	5
4	10	1	7	6	5	6	0	4	0	0	4	5	0	1	0	4	0	0	0	0	5	2	1.3	2	1	4	1	1	3	4	38	9	3	5	2
4	6	1	7	7	7	7	5	5	3	1	3	6	5	1	4	4	4	0	0	0	12	4	1.6	4	3	9	3	2	3	12	57	21	7	7	5
3	4	1	7	7	1	6	1	7	0	0	5	1	1	0	0	0	0	0	0	0	1	0	0	9	0	3	1	1	0	0	36	4	1	9	1
4	4	1	7	7	6	6	5	4	0	0	4	6	3	0	0	0	0	0	4	0	4	1	4	0	1	0	0	0	0	4	48	4	1	0	1
3	9	1	6	5	5	7	0	1	0	1	0	5	6	1	0	4	0	4	0	4	14	2	1.23	6	2	5	1	1	0	12	37	19	3	6	3
5	7	2	5	5	6	6	2	5	2	0	3	5	5	1	0	4	2	0	4	0	8	2	0.5	5	2	13	4	2	3	10	45	21	6	8	4
5	8	1	7	7	7	7	5	5	0	3	1	7	7	1	0	3	3	0	4	0	4	1	0.67	2	1	6	3	2	3	10	57	10	4	5	3
3	9	2	7	7	7	7	7	4	6	0	0	7	6	1	0	4	0	0	4	0	5	1	0.2	4	1	2	1	1	1	8	59	7	2	5	2
4	5	2	7	7	7	6	5	3	7	0	2	4	4	0	0	5	0	0	0	0	14	6	1.57	6	4	12	4	4	4	5	52	26	10	10	8
5	10	2	6	4	7	5	0	6	0	4	6	6	6	1	4	4	0	4	0	1	5	1	4	0	1	6	1	1	2	13	51	11	2	2	2
3	8	1	7	7	7	7	6	6	6	0	0	7	6	2	0	4	3	4	4	3	5	1	0.67	2	1	0	0	0	3	18	61	5	1	5	1
5	7	2	6	1	5	7	1	6	0	0	7	5	3	1	0	5	0	0	2	0	14	6	1.42	6	3	0	0	0	0	7	42	14	6	6	3
5	8	2	7	7	7	7	6	6	6	5	0	7	7	1	4	4	4	4	4	0	19	6	0.91	11	5	14	6	5	8	20	66	33	12	19	10
2	10	2	6	7	6	5	5	3	3	0	7	5	4	1	0	0	0	0	0	0	0	0		0	0	0	0	0	0	0	52	0	0	0	0
2	8	1	7	7	7	7	7	6	0	0	1	7	5	1	0	4	4	4	0	0	5	3	0.8	4	2	4	2	1	2	12	55	9	5	6	3
5	10	1	7	7	7	7	4	6	5	3	2	5	5	2	4	6	3	4	0	0	12	3	3	2	3	14	3	3	4	17	60	26	6	6	6
3	10	2	6	7	7	7	7	7	4	4	2	7	6	1	0	4	4	0	4	0	3	1	2	0	1					12	65
3	7	1	6	7	7	7	2	4	0	0	7	6	5	0	4	4	0	4	0	0	5	2	1	2	2	4	1	1	2	12	51	9	3	4	3
3	7	2	6	7	7	7	5	5	2	0	3	7	4	1	0	3	1	0	0	1	5	1	1.5	1	1	5	2	2	1	5	54	10	3	2	3
4	4	2	7	7	7	7	7	5	3	0	2	6	6	1	0	4	0	0	0	0	6	1	0.5	5	1	4	1	1	0	4	58	10	2	5	2
2	3	2	7	7	7	7	0	4	6	0	0	7	7	1	0	4	4	4	4	4	4	2	2	1	2	0	0	0	0	20	53	4	2	1	2
5	6	1	7	4	7	7	5	6	1	2	4	7	4	1	0	4	4	0	0	0	17	3	1	8	2	8	1	2	3	8	55	25	4	11	4
4	5	1	7	7	7	7	5	6	4	3	5	5	6	1	0	5	0	0	0	0	14	3	3	4	2	12	2	2	3	5	63	26	5	7	4
4	6	1	5	5	4	6	2	2	0	0	5	2	2	1	0	4	0	0	0	0	7	1	2.5	2	1	3	2	2	1	4	34	10	3	3	3
3	9	2	6	6	7	7	6	6	2	0	4	6	6	1	0	0	0	4	0	0	10	4	1	5	3	6	1	1	3	4	57	16	5	8	4
2	6	1	7	7	7	7	5	2	6	0	0	7	6	0	0	0	0	0	0	4	2	0	0	0	0	0	0	0	0	4	54	2	0	0	0
2	8	1	7	7	7	7	0	5	6	0	0	7	7	1	0	4	0	0	0	0	2	1	0.6	0	0	0	0	0	0	4	54	2	1	0	0
2	6	1	6	7	5	5	0	5	3	0	3	5	4	0	0	0	0	0	0	0	0	0		0	0	0	0	0	0	0	43	0	0	0	0
5	9	2	7	7	7	7	6	5	0	0	4	5	4	1	4	0	4	4	4	0	9	2	0.8	4	2	10	3	2	3	16	53	19	5	7	4
4	10	1	7	7	7	7	5	5	7	0	4	7	6	1	0	4	4	4	0	0	10	3	0.67	5	2	10	2	2	1	12	63	20	5	6	4
3	7	1	7	7	7	6	5	6	2	5	1	6	6	1	0	5	5	0	0	0	4	2	0.5	3	1	1	0	0	3	10	59	5	2	6	1
4	10	2	7	5	7	6	1	1	1	0	1	6	3	0	0	4	0	0	4	1	6	4	1	3	4	6	2	2	2	9	38	12	6	5	6
5	9	1	7	6	4	7	0	4	1	2		0	4	1	4	4	4	0	0	4	6	2	0.75	3	2	4	2	2	1	16		10	4	4	4
3	3	1	6	7	7	7	4	6	1	0	2	6	5	1	0	5	5	5	0	0	7	1	1.67	2	1	7	3	2	3	15	52	14	4	5	3
4	7	2	7	7	7	7	7	7	6	0	2	7	7	1	0	3	3	0	0	5	20	6	1.07	13	2	21	8	7	8	11	65	41	14	21	9
5	3	2	7	7	7	7	7	6	6	0		7	6	1	0	0	0	0	4	0	16	5	2.29	6	2	18	2	2	3	4		34	7	9	4
5	5	1	4	4	7	7	1	7	2	4	3	3	3	1	0	4	0	0	0	0	11	4	0.75	7	3	0	1	0	0	4	46	11	5	7	3
3	6	1	3	6	7	7	0	5	3	5	5	7	4	1	0	4	0	4	0	0	2	1	2	0	1	3	1	1	2	8	53	5	2	2	2
3	9	1	7	6	6	6	1	5	3	0	5	5	3	1	0	4	0	0	0	0	7	2	0.44	8	2	4	1	1	0	4	48	11	3	8	3
5	5	2	5	4	5	6	6	4	3	3	0	4	4	0	4	3	0	0	0	0	19	6	1.63	8	2	13	4	4	8	7	44	32	10	16	6
3	10	1	7	7	7	6	0	6	0	5	3	5	5	1	4	4	4	4	0	0	7	2	0.75	3	1	2	1	1	0	16	52	9	3	3	2
3	7	2	7	6	7	7	5	5	0	0	4	5	6	1	0	4	0	4	4	0	11	2	0.38	7	1	7	2	2	4	12	53	18	4	11	3
5	10	1	7	5	7	7	3	5	5	1	6	7	3	1	1	1	0	3	3	0	8	3	1	3	3	5	3	2	2	8	57	13	6	5	5
2	8	2	6	7	7	7	5	5	5	0	2	6	4	0	4	4	0	4	0	0	0	0		0	0	0	0	0	0	12	54	0	0	0	0
4	8	1	7	5	3	4	4	0	0	0	3	4	4	0	0	4	0	0	0	0	1	0	1	2	0	5	2	2	2	4	34	6	2	4	2
2	4	2	7	7	7	7	0	5	3	0	3	6	6	0	0	5	5	4	0	4	0	0		0	0	0	0	0	0	18	51	0	0	0	0
2	4	1	7	7	7	7	3	4	6	0	3	0	7	0	0	0	0	0	0	0	0	0		0	0	0	0	0	0	0	51	0	0	0	0
2	7	1	7	7	7	7	7	7	4	0	4	7	6	1	0	5	4	0	4	0	2	1	0.33	2	1	1	0	0	0	13	64	3	1	2	1
3	9	1	7	1	5	5	0	4	0	0	6	4	3	0	0	0	0	0	0	0	1	0	0	0	0	0	0	0	0	0	35	1	0	0	0
4	8	1	7	6	7	6	5	4	4	0	2	7	5	1	0	0	0	4	0	0	8	1	0.14	6	1	7	3	2	2	4	54	15	4	8	3
2	7	2	6	7	7	7	0	4	4	0	3	7	5	0	4	5	0	0	0	1	2	0	0	0	0					10	50
4	9	1	7	7	7	7	6	5	4	1	3	7	6	0	0	4	0	0	0	0	4	0	0	0	0					4	60
2	10	1	7	7	0	7	6	5	3	0	6	3	4	0	0	0	0	0	0	0	2	1	1	0	1	0	0	0	0	0	48	2	1	0	1
2	8	2	6	6	7	7	3	4	3	0	1	7	6	0	0	0	0	0	0	0	5	2	0.67	2	2					0	50
4	7	1	7	7	7	7	5	4	4	3	1	6	5	1	0	4	4	4	1	0	12	4	1.27	10	3	19	4	3	3	13	57	31	8	13	6
3	9	2	7	5	6	7	5	4	1	0	2	5	0	1	0	4	4	4	0	0	3	1	2	1	1	7	2	2	4	12	43	10	3	5	3
5	5	1	7	6	7	7	4	7	4	7	4	7	6	1	0	5	4	4	0	5	7	2	1.25	3	1					18	67
4	6	2	7	7	7	7	5	4	5	2	2	5	6	1	0	4	4	4	4	0	15	3	1	8	2					16	58
